# Supplementary material for: Chromosome-level genome assembly for the Aldabra giant tortoise enables insights into the genetic health of a threatened population
Source: Gigascience. 2022 Oct 12;11:giac090. doi: 10.1093/gigascience/giac090 (PMC9553416; doi:10.1093/gigascience/giac090)
Supplement: giac090_Supplemental_Files [file giac090_supplemental_files.zip]

Archive with 11 entries (11 files):
- Supplementary Material S1.png
- Supplementary Material S10.docx
- Supplementary Material S11.png
- Supplementary Material S2.docx
- Supplementary Material S3.docx
- Supplementary Material S4.xlsx
- Supplementary Material S5.docx
- Supplementary Material S6.docx
- Supplementary Material S7.png
- Supplementary Material S8.xlsx
- Supplementary Material S9.pdf
