# Supplementary material for: Chromosome-level genome assembly for the Aldabra giant tortoise enables insights into the genetic health of a threatened population
Source: Gigascience. 2022 Oct 12;11:giac090. doi: 10.1093/gigascience/giac090 (PMC9553416; doi:10.1093/gigascience/giac090)
Supplement: giac090_Supplemental_Files [file giac090_supplemental_files.zip › Supplementary Material S4.xlsx]

## Sheet: Sheet1
BioSample ID	Sample Type	Species	Reference
SAMN03496275	Whole blood	Gopherus evgoodei	[1,2]
SAMN03496276	Whole blood	Gopherus morafkai	NA
SAMN03496277	Whole blood	Gopherus agassizii	NA
SAMN03496278	Whole blood	Gopherus morafkai	NA
SAMN03496279	Whole blood	Gopherus morafkai	NA
SAMN03496280	Whole blood	Gopherus evgoodei	NA
SAMN03496281	Whole blood	Gopherus evgoodei	NA
SAMN03496282	Whole blood	Gopherus agassizii	NA
SAMN03496283	Whole blood	Gopherus agassizii	NA
SAMN02422540	Generic sample	Chelonoidis niger	NA
SAMN02422541	Generic sample	Chelonoidis niger	NA
SAMN02422542	Generic sample	Chelonoidis niger	NA
SAMN02422543	Generic sample	Chelonoidis niger	NA
SAMN02422544	Generic sample	Chelonoidis niger	NA
SAMN02422545	Generic sample	Chelonoidis carbonarius	NA
SAMN02800025	Whole blood	Chelonoidis niger	[3,4]
SAMN02800026	Whole blood	Chelonoidis niger	[3,4]
SAMN02800027	Whole blood	Chelonoidis niger	[3,4]
SAMN02800028	Whole blood	Chelonoidis niger	[3,4]
SAMN02800029	Whole blood	Chelonoidis niger	[3,4]
SAMN05991310	Skeletal muscle	Gopherus agassizii	NA
SAMN05991317	Lung	Gopherus agassizii	NA
SAMN05991318	Brain	Gopherus agassizii	NA
SAMN07840320	Whole blood	Chelonoidis abingdonii	[5]
NA	Granuloma	Aldabrachelys gigantea	[5]
